# Supplementary material for: The Major Histocompatibility Complex of Old World Camels—A Synopsis
Source: Cells. 2019 Oct 5;8(10):1200. doi: 10.3390/cells8101200 (PMC6829570; doi:10.3390/cells8101200)
Supplement: Supplementary file 1 [file cells-08-01200-s001.zip]

Archive with 8 entries (8 files):
- Table S5.docx
- Table S6.docx
- Table S7.docx
- Table S8.docx
- Table S1.docx
- Table S2.docx
- Table S3.docx
- Table S4.docx
